# Supplementary material for: Construction of a survival prediction model for high-and low -grade UTUC after tumor resection based on “SEER database”: a multicenter study
Source: BMC Cancer. 2021 Sep 7;21:999. doi: 10.1186/s12885-021-08742-3 (PMC8424798; doi:10.1186/s12885-021-08742-3)
Supplement: Supplementary file 1 — Additional file 1: Appendix Table 1. Cox regression coefficients of the two models of the SEER training set. AJCC: the American Joint Committee on Cancer; CI: confidence interval; HR: Hazard Ratio; Ln_surg: Lymph node dissection; SEER: the Surveillance Epidemiology, and End Results database. [file 12885_2021_8742_MOESM1_ESM.xls]

## Sheet: Sheet1
High grade		Low grade
Model and variable	Cox regression coefficient	Model and variable	Cox regression coefficient
Model 1		Model 3
age		age	1.019
<=66	Ref	T stage
67-80	0.46	T1	Ref
>80	0.871	T2	0.393
Tumor_size	0.271	T3	0.808
Histology		T4	1.025
Transitional	Ref	N stage
Papillary	-0.221	N0	Ref
0ther	0.07	N1	1.805
T stage		N2	2.083
T1	Ref	M stage	1.369
T2	0.266	-	-
T3	0.708	-	-
T4	1.157	-	-
N stage		-	-
N0	Ref	-	-
N1	0.645	-	-
N2	0.826	-	-
M stage	1.061	-	-
LN_Surg	0.201	-	-
Radiation	-0.358	-	-
Chemotherapy	0.281	-	-
Model 2		Model4
age		age	1
<=66	Ref	stage
67-80	0.489	I	Ref
>80	0.894	II	0.367
Tumor_size	0.37	III	0.782
Histology		IV	1.683
Transitional	Ref	-	-
Papillary	-0.25	-	-
0ther	0.178	-	-
stage		-	-
I	Ref	-	-
II	0.26	-	-
III	0.69	-	-
IV	1.584	-	-
LN_Surg	0.165	-	-
Radiation	-0.311	-	-
Chemotherapy	0.217	-	-
